# Supplementary material for: USP8 Promotes Smoothened Signaling by Preventing Its Ubiquitination and Changing Its Subcellular Localization
Source: PLoS Biol. 2012 Jan 10;10(1):e1001238. doi: 10.1371/journal.pbio.1001238 (PMC3254663; doi:10.1371/journal.pbio.1001238)
Supplement: Table S1 — In vivo RNAi-mediated reduction of DUBs in the Drosophila genome was performed by using the VDRC RNAi library. The asterisks indicate that the RNAi-mediated reduction of these DUBs via MS1096 Gal4 induced adult wing phenotypes. (XLS) [file pbio.1001238.s004.xls]

## Sheet: Sheet1
CG number	gene name	VDRC transformant ID
CG12082*		v17567
CG14619		v37929
CG15817		v41605
CG3016		v7090
CG30421	CG3872	v33726, v33727
CG32479	CG13903	v37858, v37859
CG4165*	USP45	v41976, v41977
CG5384	USP14	v27405
CG5794		v27517
CG5798*	USP8/UBPY	v8931, v107623
CG7023		v27799, v27802
CG7288*		v47663
CG8445	BAP1	v47743
CG8334		v18981
CG8494	USP33	v28910, v42609
CG8830		v28960
CG5603*	CYLD	v15340
CG2904*	Ec	v106671
CG1945*	Faf	v2956, v30679
CG11025	Isopeptidase-T-3	v45496
CG4166*	NOT	v45775
CG5486	UBP64E/USP47	v26027,v113743
CG3431	UCHL3	v34617, v103481
CG4265	UCHL1	v26468, v103614
CG12359	ULP1	v31744
CG5505*	USP36	v11152
CG1490*	USP7	v18231, v110324
CG9448*		v24030
CG4968		v21798
CG8877	PRP8/PRPF8	v18565, v18567
CG4603	YOD1	v21893, v21894
CG3416	MOV34/PSMD7	v108753
CG6932	CSN6/COPS6	v105385, v22307
